# Supplementary material for: Dufulin Impacts Plant Defense Against Tomato Yellow Leaf Curl Virus Infecting Tomato
Source: Viruses. 2024 Dec 31;17(1):53. doi: 10.3390/v17010053 (PMC11768724; doi:10.3390/v17010053)
Supplement: Supplementary file 1 [file viruses-17-00053-s001.zip]

Archive with 1 entries (1 files):
- viruses-3368886-supplementary.pdf
